# Supplementary material for: Deep Learning Segmentation of Triple-Negative Breast Cancer (TNBC) Patient Derived Tumor Xenograft (PDX) and Sensitivity of Radiomic Pipeline to Tumor Probability Boundary
Source: Cancers (Basel). 2021 Jul 28;13(15):3795. doi: 10.3390/cancers13153795 (PMC8345151; doi:10.3390/cancers13153795)
Supplement: Supplementary file 1 [file cancers-13-03795-s001.zip]

Archive with 5 entries (5 files):
- Supplemental Material 1.xlsx
- Supplemental Material 2.xlsx
- Supplemental Material 3.xlsx
- Supplemental Material 4.xlsx
- Supplemental Material 5.xlsx
