# Supplementary material for: Deep Learning Segmentation of Triple-Negative Breast Cancer (TNBC) Patient Derived Tumor Xenograft (PDX) and Sensitivity of Radiomic Pipeline to Tumor Probability Boundary
Source: Cancers (Basel). 2021 Jul 28;13(15):3795. doi: 10.3390/cancers13153795 (PMC8345151; doi:10.3390/cancers13153795)
Supplement: Supplementary file 1 [file cancers-13-03795-s001.zip › Supplemental Material 1.xlsx]

## Sheet: Sheet1
Index	Feature Name	Detailed Feature Name	Morphological Features
1	'Fmorph_vol'	Volume
2	'Fmorph_approx_vol'	Approximation Volume
3	'Fmorph_area'	Surface Area
4	'Fmorph_av'	Surface Area to Volume Ratio
5	'Fmorph_sphericity'	Sphericity
6	'Fmorph_asphericity'	Asphericity
7	'Fmorph_diam'	Maximum 3D Diameter
8	'Fmorph_pca_major'	Major Axis Length
9	'Fmorph_pca_minor'	Minor Axis Length
10	'Fmorph_pca_least'	Least Axis Length
11	'Fmorph_pca_elongation'	Elongation Axis Length
12	'Fmorph_pca_flatness'	Flatness
13	'Fstat_mean'	Mean	Intensity based Statistical Feature
14	'Fstat_var'	Variance
15	'Fstat_skew'	Skewness
16	'Fstat_kurt'	Kurtosis
17	'Fstat_median'	Median
18	'Fstat_min'	Minimum Grey Level
19	'Fstat_P10'	10th Percentile Grey level
20	'Fstat_P90'	90th Percentile Grey Level
21	Fstat_max'	Maximum Grey Level
22	'Fstat_iqr'	Interquartile Range
23	'Fstat_range'	Range
24	Fstat_mad'	Mean Absolute Deviation
25	'Fstat_rmad'	Robust Mean Absolute Deviation
26	'Fstat_medad'	Median Absolute Deviation
27	'Fstat_cov'	Coefficient of Variation
28	'Fstat_qcod'	Quartile Coefficient of Dispersion
29	'Fstat_energy'	Energy
30	Fstat_rms'	Root Mean Square
31	'Fih_mean'	Intensity Histogram Mean	Intensity Histogram Features
32	'Fih_var'	Intensity Histogram Variance
33	Fih_skew'	Intensity Histogram Skewness
34	'Fih_kurt'	Intensity Histogram Kurtosis
35	'Fih_median'	Intensity Histogram Median
36	'Fih_P10'	Intensity Histogram 10th Percentile
37	'Fih_P90'	Intensity Histogram 90th Percentile
38	'Fih_mode'	Intensity Histogram Mode
39	'Fih_iqr'	Intensity Histogram Interquartile Range
40	'Fih_mad'	Intensity Histogram Mean Absolute Deviation
41	'Fih_rmad'	Intensity Histogram Robust Mean Absolute Deviation
42	'Fih_medad'	Intensity Histogram Median Absolute Deviation
43	'Fih_cov'	Intensity Histogram Coefficient of Variation
44	'Fih_qcod'	Intensity Histogram Quartile Coefficient of Dispersion
45	'Fih_entropy'	Intensity Histogram Entropy
46	'Fih_uniformity'	Intensity Histogram Uniformity
47	'Fih_max_grad'	Maximum Histogram Gradient
48	'Fih_max_grad_gl'	Maximum Histogram Gradient Grey Level
49	'Fih_min_grad'	Minimum Histogram Gradient
50	'Fih_min_grad_gl'	Minimum Histogram Gradient Grey Level
51	'Fcm_joint_max'	GLCM Joint Maximum	Grey Level Co-Occurrence Matrix (GLCM) based features
52	'Fcm_joint_avg'	GLCM Joint Average
53	'Fcm_joint_var'	GLCM Joint Variance
54	'Fcm_joint_entr'	GLCM Joint Entropy
55	'Fcm_diff_avg'	GLCM Difference Average
56	'Fcm_diff_var'	GLCM Difference Variance
57	Fcm_diff_entr'	GLCM Difference Entropy
58	'Fcm_sum_var'	GLCM Sum Average
59	'Fcm_sum_entr'	GLCM Sum Entropy
60	'Fcm_energy'	GLCM Energy / Angular Second Moment
61	'Fcm_contrast'	GLCM Contrast
62	'Fcm_dissimilarity'	GLCM Dissimilarity
63	'Fcm_inv_diff'	GLCM Inverse Difference
64	'Fcm_inv_diff_norm'	GLCM Inverse Difference Normalized
65	'Fcm_inv_diff_mom'	GLCM Inverse Difference Moment
66	'Fcm_inv_diff_mom_norm'	GLCM Inverse Difference Moment Normalized
67	'Fcm_inv_var'	GLCM Inverse Variance
68	'Fcm_corr'	GLCM Correlation
69	'Fcm_auto_corr'	GLCM Autocorrelation
70	'Fcm_clust_tend'	GLCM Cluster Tendency
71	'Fcm_clust_shade'	GLCM Cluster Shade
72	'Fcm_clust_prom'	GLCM Cluster Prominence
73	'Fcm_info_corr_1'	GLCM First Measure of Information Correlation
74	Fcm_info_corr_2'	GLCM Second Measure of Information Correlation
75	'Frlm_sre'	GLRLM Short Run Emphasis	Grey Level Run Length Matrix (GLRLM) based features
76	'Frlm_lre'	GLRLM Long Run Emphasis
77	'Frlm_lgre'	GLRLM Low Grey Level Run Emphasis
78	'Frlm_hgre'	GLRLM High Grey Level Run Emphasis
79	'Frlm_srlge'	GLRLM Short Run Low Grey Level Emphasis
80	'Frlm_srhge'	GLRLM Short Run High Grey Level Emphasis
81	Frlm_lrlge'	GLRLM Long Run Low Grey Level Emphasis
82	'Frlm_lrhge'	GLRLM Long Run High Grey Level Emphasis
83	'Frlm_glnu'	GLRLM Grey Level Non-Uniformity
84	'Frlm_glnu_norm'	GLRLM Grey Level Non-Uniformity Normalised
85	'Frlm_rlnu'	GLRLM Run Length Non-Uniformity
86	'Frlm_rlnu_norm'	GLRLM Run Length Non-Uniformity Normalised
87	'Frlm_r_perc'	GLRLM Run Percentage
88	'Frlm_gl_var'	GLRLM Grey Level Variance
89	'Frlm_rl_var'	GLRLM Run Length Variance
90	'Frlm_rl_entr'	GLRLM Run Entropy
91	'Fszm_sze'	GLSZM Small Zone Emphasis	Grey Level Size Zone Matrix (GLSZM) based features
92	'Fszm_lze'	GLSZM Large Zone Emphasis
93	'Fszm_lgze'	GLSZM Low Grey Level Zone Emphasis
94	'Fszm_hgze'	GLSZM High Grey Level Zone Emphasis
95	'Fszm_szlge'	GLSZM Small Zone Low Grey Level Emphasis
96	'Fszm_szhge'	GLSZM Small Zone High Grey Level Emphasis
97	'Fszm_lzlge'	GLSZM Large Zone Low Grey Level Emphasis
98	'Fszm_lzhge'	GLSZM Large Zone High Grey Level Emphasis
99	'Fszm_glnu'	GLSZM Grey Level Non-Uniformity
100	'Fszm_glnu_norm'	GLSZM Grey Level Non-Uniformity Normalised
101	'Fszm_zsnu'	GLSZM Zone Size Non-Uniformity
102	Fszm_zsnu_norm'	GLSZM Zone Size Non-Uniformity Normalised
103	'Fszm_z_perc'	GLSZM Zone Percentage
104	'Fszm_gl_var'	GLSZM Gray Level Variance
105	'Fszm_zs_var'	GLSZM Zone Size Variance
106	'Fszm_zs_entr'	GLSZM Zone Size Entropy
107	'Fdzm_sde'	GLDZM Small Distance Emphasis	Grey Level Distance Zone Matrix (GLDZM) based features
108	'Fdzm_lde'	GLDZM Large Distance Emphasis
109	'Fdzm_lgze'	GLDZM Low Grey Level Zone Emphasis
110	'Fdzm_hgze'	GLDZM High Grey Level Zone Emphasis
111	'Fdzm_sdlge'	GLDZM Small Distance Low Grey Level Emphasis
112	'Fdzm_sdhge'	GLDZM Small Distance High Grey Level Emphasis
113	'Fdzm_ldlge'	GLDZM Large Distance Low Grey Level Emphasis
114	'Fdzm_ldhge'	GLDZM Large Distance High Grey Level Emphasis
115	'Fdzm_glnu'	GLDZM Grey Level Non-Uniformity
116	'Fdzm_glnu_norm'	GLDZM Grey Level Non-Uniformity Normalised
117	'Fdzm_zdnu'	GLDZM Zone Distance Non-Uniformity
118	'Fdzm_zdnu_norm'	GLDZM Zone Distance Non-Uniformity Normalised
119	'Fdzm_z_perc'	GLDZM Zone Percentage
120	'Fdzm_gl_var'	GLDZM Grey Level Variance
121	'Fdzm_zd_var'	GLDZM Zone Distance Variance
122	'Fdzm_zd_entr'	GLDZM Zone Distance Entropy
123	'Fngt_coarseness'	NGTDM Coarseness	Neighbourhood Grey Tone Difference Matrix (NGTDM) based features
124	'Fngt_contrast'	NGTDM Contrast
125	'Fngt_busyness'	NGTDM Busyness
126	'Fngt_complexity'	NGTDM Complexity
127	'Fngt_strength'	NGTDM Strength
128	'Fngl_lde'	NGLDM Low Dependence Emphasis	Neighbourhood Grey Level Dependence Matrix (NGLDM) based features
129	'Fngl_hde'	NGLDM High Dependence Emphasis
130	'Fngl_lgce'	NGLDM Low Grey Level Count Emphasis
131	'Fngl_hgce'	NGLDM High Grey Level Count Emphasis
132	'Fngl_ldlge'	NGLDM Low Dependence Low Grey Level Emphasis
133	'Fngl_ldhge'	NGLDM Low Dependence High Grey Level Emphasis
134	'Fngl_hdlge'	NGLDM High Dependence Low Grey Level Emphasis
135	'Fngl_hdhge'	NGLDM High Dependence High Grey Level Emphasis
136	'Fngl_glnu'	NGLDM Grey level Non-Uniformity
137	'Fngl_glnu_norm'	NGLDM Grey level Non-Uniformity Normalised
138	'Fngl_dcnu'	NGLDM Dependence Count Non-Uniformity
139	'Fngl_dcnu_norm'	NGLDM Dependence Count Non-Uniformity Normalised
140	'Fngl_gl_var'	NGLDM Grey Level Variance
141	'Fngl_dc_var'	NGLDM Dependence Count Variance
142	'Fngl_dc_entr'	NGLDM Dependence Count Entropy
143	'Fngl_dc_energy'	NGLDM Dependence Count Energy
