# Supplementary material for: Deep Learning Segmentation of Triple-Negative Breast Cancer (TNBC) Patient Derived Tumor Xenograft (PDX) and Sensitivity of Radiomic Pipeline to Tumor Probability Boundary
Source: Cancers (Basel). 2021 Jul 28;13(15):3795. doi: 10.3390/cancers13153795 (PMC8345151; doi:10.3390/cancers13153795)
Supplement: Supplementary file 1 [file cancers-13-03795-s001.zip › Supplemental Material 2.xlsx]

## Sheet: Sheet1
Radiomic Features	T2w_Spearman_Correlation	p-value		T1w_Spearman_Correlation	p-value
'Fmorph_vol'	1	4.96032e-05		1	4.96032e-05
'Fmorph_approx_vol'	1	4.96032e-05		1	4.96032e-05
'Fmorph_area'	0.928571	0.00223214		0.928571	0.00223214		The Table represents the Spearman Correlation Coefficient between the Radiomic Features extracted from the STAPLE maps delineated by experts (Ground Truth) to the D-R2UNet Algorithm.
'Fmorph_av'	0.97619	0.000396825		0.97619	0.000396825
'Fmorph_sphericity'	0.833333	0.015377		0.833333	0.015377
'Fmorph_asphericity'	0.833333	0.015377		0.833333	0.015377
'Fmorph_diam'	0.97619	0.000396825		0.97619	0.000396825
'Fmorph_pca_major'	1	4.96032e-05		1	4.96032e-05
'Fmorph_pca_minor'	0.97619	0.000396825		0.97619	0.000396825
'Fmorph_pca_least'	0.97619	0.000396825		0.97619	0.000396825
'Fmorph_pca_elongation'	0.904762	0.00456349		0.904762	0.00456349
'Fmorph_pca_flatness'	0.97619	0.000396825		0.97619	0.000396825
'Fstat_mean'	1	4.96032e-05		1	4.96032e-05
'Fstat_var'	0.904762	0.00456349		0.97619	0.000396825
'Fstat_skew'	0.928571	0.00223214		1	4.96032e-05
'Fstat_kurt'	0.97619	0.000396825		0.928571	0.00223214
'Fstat_median'	1	4.96032e-05		0.97619	0.000396825
'Fstat_min'	0.850315	0.0107143		0.952381	0.00114087
'Fstat_P10'	0.928571	0.00223214		0.97619	0.000396825
'Fstat_P90'	1	4.96032e-05		1	4.96032e-05
'Fstat_max'	0.97619	0.000396825		0.97619	0.000396825
'Fstat_iqr'	0.928571	0.00223214		1	4.96032e-05
'Fstat_range'	0.952381	0.00114087		1	4.96032e-05
'Fstat_mad'	0.952381	0.00114087		1	4.96032e-05
'Fstat_rmad'	0.97619	0.000396825		1	4.96032e-05
'Fstat_medad'	0.97619	0.000396825		1	4.96032e-05
'Fstat_cov'	0.666667	0.0830853		0.97619	0.000396825
'Fstat_qcod'	0.952381	0.00114087		1	4.96032e-05
'Fstat_energy'	0.97619	0.000396825		0.97619	0.000396825
'Fstat_rms'	1	4.96032e-05		1	4.96032e-05
'Fih_mean'	0.52381	0.196627		0.904762	0.00456349
'Fih_var'	0.833333	0.015377		0.642857	0.0961806
'Fih_skew'	0.928571	0.00223214		1	4.96032e-05
'Fih_kurt'	0.97619	0.000396825		0.928571	0.00223214
'Fih_median'	0.930836	0.00178571		0.89759	0.00396825
'Fih_P10'	0.456468	0.278571		0.905678	0.00357143
'Fih_P90'	0.95654	0.00119048		0.554943	0.151786
'Fih_mode'	0.951807	0.00119048		0.99403	9.92063e-05
'Fih_iqr'	0.925627	0.00238095		0.955249	0.00238095
'Fih_mad'	0.880952	0.00724206		0.833333	0.015377
'Fih_rmad'	0.97619	0.000396825		0.857143	0.0107143
'Fih_medad'	0.833333	0.015377		0.690476	0.0693948
'Fih_cov'	0.666667	0.0830853		0.738095	0.0458333
'Fih_qcod'	0.915663	0.00357143		0.807229	0.0189484
'Fih_entropy'	0.904762	0.00456349		0.714286	0.0575893
'Fih_uniformity'	0.880952	0.00724206		0.761905	0.036756
'Fih_max_grad'	0.97619	0.000396825		0.928571	0.00223214
'Fih_max_grad_gl'	0.855484	0.00992063		0.23494	0.564782
'Fih_min_grad'	0.880952	0.00724206		0.833333	0.015377
'Fih_min_grad_gl'	0.263478	0.522619		0.848625	0.0111111
'Fcm_joint_max'	0.761905	0.036756		0.952381	0.00114087
'Fcm_joint_avg'	0.928571	0.00223214		0.97619	0.000396825
'Fcm_joint_var'	0.904762	0.00456349		0.642857	0.0961806
'Fcm_joint_entr'	0.833333	0.015377		0.952381	0.00114087
'Fcm_diff_avg'	0.809524	0.0217758		0.952381	0.00114087
'Fcm_diff_var'	0.619048	0.11498		0.952381	0.00114087
'Fcm_diff_entr'	0.761905	0.036756		0.952381	0.00114087
'Fcm_sum_var'	0.904762	0.00456349		0.785714	0.0279266
'Fcm_sum_entr'	0.928571	0.00223214		0.904762	0.00456349
'Fcm_energy'	0.928571	0.00223214		0.97619	0.000396825
'Fcm_contrast'	0.619048	0.11498		0.904762	0.00456349
'Fcm_dissimilarity'	0.809524	0.0217758		0.952381	0.00114087
'Fcm_inv_diff'	0.904762	0.00456349		1	4.96032e-05
'Fcm_inv_diff_norm'	0.809524	0.0217758		0.952381	0.00114087
'Fcm_inv_diff_mom'	0.833333	0.015377		0.97619	0.000396825
'Fcm_inv_diff_mom_norm'	0.738095	0.0458333		0.928571	0.00223214
'Fcm_inv_var'	0.785714	0.0279266		0.97619	0.000396825
'Fcm_corr'	0.952381	0.00114087		0.97619	0.000396825
'Fcm_auto_corr'	0.904762	0.00456349		0.880952	0.00724206
'Fcm_clust_tend'	0.904762	0.00456349		0.785714	0.0279266
'Fcm_clust_shade'	1	4.96032e-05		1	4.96032e-05
'Fcm_clust_prom'	0.833333	0.015377		0.928571	0.00223214
'Fcm_info_corr_1'	0.97619	0.000396825		1	4.96032e-05
'Fcm_info_corr_2'	0.97619	0.000396825		1	4.96032e-05
'Frlm_sre'	0.928571	0.00223214		1	4.96032e-05
'Frlm_lre'	0.833333	0.015377		0.97619	0.000396825
'Frlm_lgre'	0.285714	0.500794		0.571429	0.151141
'Frlm_hgre'	0.619048	0.11498		0.833333	0.015377
'Frlm_srlge'	0.285714	0.500794		0.52381	0.196627
'Frlm_srhge'	0.619048	0.11498		0.833333	0.015377
'Frlm_lrlge'	0.309524	0.461806		0.547619	0.170982
'Frlm_lrhge'	0.761905	0.036756		0.761905	0.036756
'Frlm_glnu'	1	4.96032e-05		0.97619	0.000396825
'Frlm_glnu_norm'	0.880952	0.00724206		0.761905	0.036756
'Frlm_rlnu'	1	4.96032e-05		0.97619	0.000396825
'Frlm_rlnu_norm'	0.857143	0.0107143		1	4.96032e-05
'Frlm_r_perc'	0.904762	0.00456349		1	4.96032e-05
'Frlm_gl_var'	0.833333	0.015377		0.595238	0.132292
'Frlm_rl_var'	0.833333	0.015377		1	4.96032e-05
'Frlm_rl_entr'	0.857143	0.0107143		0.880952	0.00724206
'Fszm_sze'	0.833333	0.015377		0.928571	0.00223214
'Fszm_lze'	0.904762	0.00456349		0.97619	0.000396825
'Fszm_lgze'	0.309524	0.461806		-0.047619	0.934871
'Fszm_hgze'	0.428571	0.299206		0.690476	0.0693948
'Fszm_szlge'	0.119048	0.793006		0.333333	0.427877
'Fszm_szhge'	0.119048	0.793006		0.857143	0.0107143
'Fszm_lzlge'	0.809524	0.0217758		0.928571	0.00223214
'Fszm_lzhge'	0.952381	0.00114087		0.642857	0.0961806
'Fszm_glnu'	0.880952	0.00724206		1	4.96032e-05
'Fszm_glnu_norm'	0.904762	0.00456349		0.452381	0.26746
'Fszm_zsnu'	0.904762	0.00456349		1	4.96032e-05
'Fszm_zsnu_norm'	0.809524	0.0217758		0.928571	0.00223214
'Fszm_z_perc'	0.761905	0.036756		0.928571	0.00223214
'Fszm_gl_var'	0.738095	0.0458333		0.785714	0.0279266
'Fszm_zs_var'	0.904762	0.00456349		0.952381	0.00114087
'Fszm_zs_entr'	0.904762	0.00456349		0.952381	0.00114087
'Fdzm_sde'	0.952381	0.00114087		1	4.96032e-05
'Fdzm_lde'	0.97619	0.000396825		1	4.96032e-05
'Fdzm_lgze'	0.309524	0.461806		-0.047619	0.934871
'Fdzm_hgze'	0.428571	0.299206		0.690476	0.0693948
'Fdzm_sdlge'	0.285714	0.500794		0.571429	0.151141
'Fdzm_sdhge'	0.952381	0.00114087		0.952381	0.00114087
'Fdzm_ldlge'	0.761905	0.036756		0.52381	0.196627
'Fdzm_ldhge'	0.97619	0.000396825		0.97619	0.000396825
'Fdzm_glnu'	0.880952	0.00724206		1	4.96032e-05
'Fdzm_glnu_norm'	0.904762	0.00456349		0.452381	0.26746
'Fdzm_zdnu'	0.928571	0.00223214		0.97619	0.000396825
'Fdzm_zdnu_norm'	0.952381	0.00114087		1	4.96032e-05
'Fdzm_z_perc'	0.761905	0.036756		0.928571	0.00223214
'Fdzm_gl_var'	0.738095	0.0458333		0.785714	0.0279266
'Fdzm_zd_var'	0.97619	0.000396825		1	4.96032e-05
'Fdzm_zd_entr'	1	4.96032e-05		0.97619	0.000396825
'Fngt_coarseness'	1	4.96032e-05		1	4.96032e-05
'Fngt_contrast'	0.809524	0.0217758		0.952381	0.00114087
'Fngt_busyness'	0.880952	0.00724206		0.857143	0.0107143
'Fngt_complexity'	0.809524	0.0217758		0.904762	0.00456349
'Fngt_strength'	0.97619	0.000396825		1	4.96032e-05
'Fngl_lde'	0.738095	0.0458333		0.97619	0.000396825
'Fngl_hde'	0.857143	0.0107143		1	4.96032e-05
'Fngl_lgce'	0.285714	0.500794		0.642857	0.0961806
'Fngl_hgce'	0.619048	0.11498		0.857143	0.0107143
'Fngl_ldlge'	0.142857	0.752034		0.309524	0.461806
'Fngl_ldhge'	0.690476	0.0693948		0.97619	0.000396825
'Fngl_hdlge'	0.309524	0.461806		0.952381	0.00114087
'Fngl_hdhge'	0.928571	0.00223214		0.952381	0.00114087
'Fngl_glnu'	1	4.96032e-05		0.97619	0.000396825
'Fngl_glnu_norm'	0.880952	0.00724206		0.761905	0.036756
'Fngl_dcnu'	0.97619	0.000396825		0.97619	0.000396825
'Fngl_dcnu_norm'	0.809524	0.0217758		0.97619	0.000396825
'Fngl_gl_var'	0.833333	0.015377		0.642857	0.0961806
'Fngl_dc_var'	0.928571	0.00223214		0.880952	0.00724206
'Fngl_dc_entr'	0.904762	0.00456349		0.97619	0.000396825
'Fngl_dc_energy'	0.904762	0.00456349		1	4.96032e-05
