# Supplementary material for: Deep Learning Segmentation of Triple-Negative Breast Cancer (TNBC) Patient Derived Tumor Xenograft (PDX) and Sensitivity of Radiomic Pipeline to Tumor Probability Boundary
Source: Cancers (Basel). 2021 Jul 28;13(15):3795. doi: 10.3390/cancers13153795 (PMC8345151; doi:10.3390/cancers13153795)
Supplement: Supplementary file 1 [file cancers-13-03795-s001.zip › Supplemental Material 3.xlsx]

## Sheet: CCC
Radiomics Features	T2_Staple	T1_Staple		T2_Prediction	T1_Prediction
'Fmorph_vol'	0.995985	0.995985		0.998957	0.997542
'Fmorph_approx_vol'	0.995981	0.995981		0.998958	0.997523
'Fmorph_area'	0.995234	0.995234		0.994946	0.994946		This table represents the reproducibility scores in terms of CCC for alpha=0.05 between the test-retest values of the radiomics features extracted from STAPLE generated maps and between the train-retrain results from the features extracted from the algorithm segmented maps for T1w and T2w.
'Fmorph_av'	0.993456	0.993456		0.994665	0.994665
'Fmorph_sphericity'	0.590133	0.590133		0.752826	0.752826
'Fmorph_asphericity'	0.581091	0.581091		0.743278	0.743278
'Fmorph_diam'	0.962156	0.962156		0.953428	0.953428
'Fmorph_pca_major'	0.99187	0.99187		0.99328	0.99328
'Fmorph_pca_minor'	0.995201	0.995201		0.993636	0.993636
'Fmorph_pca_least'	0.997955	0.997955		0.995568	0.995568
'Fmorph_pca_elongation'	0.98903	0.98903		0.977357	0.977357
'Fmorph_pca_flatness'	0.995908	0.995908		0.993373	0.993373
'Fstat_mean'	0.996152	0.999576		0.99844	0.999807
'Fstat_var'	0.907746	0.99915		0.949406	0.999341
'Fstat_skew'	0.961034	0.996992		0.978979	0.996573
'Fstat_kurt'	0.996075	0.997177		0.97293	0.991192
'Fstat_median'	0.999561	0.999653		0.999774	0.99995
'Fstat_min'	0.737841	0.602358		0.909281	0.992415
'Fstat_P10'	0.948206	0.998424		0.978782	0.999232
'Fstat_P90'	0.999905	0.999901		0.998701	0.998395
'Fstat_max'	0.990822	0.993733		0.99344	0.997736
'Fstat_iqr'	0.979517	0.999501		0.98877	0.999878
'Fstat_range'	0.885447	0.913116		0.92233	0.996065
'Fstat_mad'	0.93341	0.999089		0.963894	0.998991
'Fstat_rmad'	0.969661	0.999479		0.983449	0.999687
'Fstat_medad'	0.94311	0.999064		0.967567	0.999268
'Fstat_cov'	0.873275	0.99744		0.947245	0.996441
'Fstat_qcod'	0.981122	0.999191		0.991127	0.999758
'Fstat_energy'	0.999106	0.999177		0.999109	0.999448
'Fstat_rms'	0.997632	0.99964		0.998879	0.9998
'Fih_mean'	0.641582	0.714679		0.624201	0.989126
'Fih_var'	0.914694	0.486664		0.939574	0.971804
'Fih_skew'	0.954107	0.996211		0.979009	0.996813
'Fih_kurt'	0.993547	0.99683		0.978658	0.990965
'Fih_median'	0.801802	0.819071		0.833333	0.992413
'Fih_P10'	0.619048	0.186706		0.736842	0.972881
'Fih_P90'	0.876106	0.893401		0.873016	0.983957
'Fih_mode'	0.866232	0.882004		0.716153	0.993304
'Fih_iqr'	0.925926	0.888489		0.942857	0.983526
'Fih_mad'	0.969463	0.760274		0.95662	0.980242
'Fih_rmad'	0.970437	0.872145		0.959111	0.988938
'Fih_medad'	0.972673	0.785363		0.957469	0.983026
'Fih_cov'	0.794065	0.288312		0.854338	0.972354
'Fih_qcod'	0.882286	0.500803		0.883552	0.978563
'Fih_entropy'	0.965556	0.849117		0.954564	0.985894
'Fih_uniformity'	0.96904	0.949372		0.959657	0.994011
'Fih_max_grad'	0.893466	0.827947		0.959338	0.932674
'Fih_max_grad_gl'	0.743976	0.456779		0.806569	-0.0516817
'Fih_min_grad'	0.75226	0.706111		0.826955	0.7891
'Fih_min_grad_gl'	0.185817	0.662005		0.386332	0.874355
'Fcm_joint_max'	0.259295	0.963106		0.760212	0.94295
'Fcm_joint_avg'	0.793784	0.752419		0.754696	0.989508
'Fcm_joint_var'	0.935716	0.659293		0.94239	0.97983
'Fcm_joint_entr'	0.953027	0.836185		0.909801	0.983744
'Fcm_diff_avg'	0.925698	0.969034		0.938786	0.996452
'Fcm_diff_var'	0.9263	0.929074		0.97642	0.992657
'Fcm_diff_entr'	0.931518	0.937415		0.943901	0.992358
'Fcm_sum_var'	0.943665	0.481805		0.962628	0.899392
'Fcm_sum_entr'	0.971896	0.831406		0.965876	0.978414
'Fcm_energy'	0.924981	0.930837		0.915377	0.988249
'Fcm_contrast'	0.930185	0.941855		0.958534	0.995673
'Fcm_dissimilarity'	0.925698	0.969034		0.938786	0.996452
'Fcm_inv_diff'	0.866146	0.932971		0.919621	0.992449
'Fcm_inv_diff_norm'	0.920984	0.97421		0.932656	0.99654
'Fcm_inv_diff_mom'	0.845608	0.902481		0.914917	0.990029
'Fcm_inv_diff_mom_norm'	0.935273	0.954318		0.953838	0.996285
'Fcm_inv_var'	0.838643	0.922308		0.859095	0.990877
'Fcm_corr'	0.955027	0.998586		0.990657	0.997978
'Fcm_auto_corr'	0.801689	0.787937		0.765422	0.989317
'Fcm_clust_tend'	0.943665	0.481805		0.962628	0.899392
'Fcm_clust_shade'	0.953959	0.921526		0.986468	0.996332
'Fcm_clust_prom'	0.738909	0.204284		0.903402	0.971731
'Fcm_info_corr_1'	0.989945	0.996184		0.995351	0.995434
'Fcm_info_corr_2'	0.986948	0.995981		0.994664	0.995353
'Frlm_sre'	0.913044	0.882141		0.967281	0.98789
'Frlm_lre'	0.89256	0.841734		0.958642	0.985514
'Frlm_lgre'	0.439814	-0.295779		0.773515	0.541123
'Frlm_hgre'	0.671934	0.766806		0.67422	0.988654
'Frlm_srlge'	0.44561	-0.309381		0.774617	0.531583
'Frlm_srhge'	0.690871	0.777134		0.683112	0.988642
'Frlm_lrlge'	0.411463	-0.242697		0.769573	0.568651
'Frlm_lrhge'	0.645846	0.720252		0.659482	0.989667
'Frlm_glnu'	0.990677	0.964551		0.995355	0.9948
'Frlm_glnu_norm'	0.972304	0.947549		0.959658	0.994501
'Frlm_rlnu'	0.997287	0.995655		0.997768	0.997811
'Frlm_rlnu_norm'	0.915087	0.889932		0.967528	0.988076
'Frlm_r_perc'	0.905498	0.864071		0.962956	0.986643
'Frlm_gl_var'	0.905505	0.454245		0.936913	0.969938
'Frlm_rl_var'	0.864927	0.828203		0.946766	0.983246
'Frlm_rl_entr'	0.970865	0.873255		0.968041	0.983227
'Fszm_sze'	0.843373	0.964301		0.882034	0.95834
'Fszm_lze'	0.853786	0.754085		0.971247	0.980484
'Fszm_lgze'	0.558096	-0.216557		0.679519	0.658292
'Fszm_hgze'	0.347953	0.587457		0.419728	0.973944
'Fszm_szlge'	0.559008	-0.0813274		0.626492	0.677876
'Fszm_szhge'	0.705125	0.594269		0.469366	0.967567
'Fszm_lzlge'	0.886842	0.560005		0.906875	0.84631
'Fszm_lzhge'	0.769361	-0.0590709		0.911303	0.986879
'Fszm_glnu'	0.997498	0.995467		0.996539	0.99648
'Fszm_glnu_norm'	0.89277	0.819201		0.892413	0.939233
'Fszm_zsnu'	0.991171	0.986924		0.992883	0.992731
'Fszm_zsnu_norm'	0.843557	0.957447		0.879251	0.959288
'Fszm_z_perc'	0.954831	0.913045		0.971532	0.988246
'Fszm_gl_var'	0.686017	0.0946659		0.815097	0.945546
'Fszm_zs_var'	0.834327	0.741564		0.968239	0.978206
'Fszm_zs_entr'	0.979894	0.912817		0.94134	0.973082
'Fdzm_sde'	0.992081	0.952186		0.997498	0.995363
'Fdzm_lde'	0.99463	0.979428		0.99766	0.999238
'Fdzm_lgze'	0.558096	-0.216557		0.679519	0.658292
'Fdzm_hgze'	0.347953	0.587457		0.419728	0.973944
'Fdzm_sdlge'	0.549782	-0.134355		0.648884	0.593222
'Fdzm_sdhge'	0.971596	0.761262		0.964188	0.98409
'Fdzm_ldlge'	0.624838	-0.283874		0.640537	0.785612
'Fdzm_ldhge'	0.992158	0.958849		0.995645	0.99805
'Fdzm_glnu'	0.997498	0.995467		0.996539	0.99648
'Fdzm_glnu_norm'	0.89277	0.819201		0.892413	0.939233
'Fdzm_zdnu'	0.988142	0.995601		0.989179	0.993075
'Fdzm_zdnu_norm'	0.995145	0.962337		0.99785	0.995116
'Fdzm_z_perc'	0.954831	0.913045		0.971532	0.988246
'Fdzm_gl_var'	0.686017	0.0946659		0.815097	0.945546
'Fdzm_zd_var'	0.996571	0.992576		0.997319	0.999673
'Fdzm_zd_entr'	0.993134	0.924053		0.995853	0.993837
'Fngt_coarseness'	0.997763	0.998127		0.99612	0.994593
'Fngt_contrast'	0.940797	0.939265		0.920554	0.998316
'Fngt_busyness'	0.999168	0.654945		0.998257	0.944031
'Fngt_complexity'	0.888873	0.904752		0.979217	0.985683
'Fngt_strength'	0.994457	0.978591		0.992543	0.991727
'Fngl_lde'	0.964646	0.928784		0.961817	0.987763
'Fngl_hde'	0.828952	0.801577		0.948837	0.983629
'Fngl_lgce'	0.432329	-0.293204		0.777435	0.554118
'Fngl_hgce'	0.685362	0.774435		0.687152	0.989148
'Fngl_ldlge'	0.524048	-0.1242		0.715862	0.763366
'Fngl_ldhge'	0.953001	0.87082		0.861881	0.987291
'Fngl_hdlge'	0.299757	0.168133		0.318033	0.768121
'Fngl_hdhge'	0.638471	0.337623		0.775351	0.986411
'Fngl_glnu'	0.988879	0.958588		0.994963	0.993778
'Fngl_glnu_norm'	0.96904	0.949372		0.959657	0.994011
'Fngl_dcnu'	0.999597	0.984066		0.997938	0.995926
'Fngl_dcnu_norm'	0.944874	0.889139		0.942508	0.984046
'Fngl_gl_var'	0.914694	0.486664		0.939574	0.971804
'Fngl_dc_var'	0.596948	0.744136		0.885292	0.964237
'Fngl_dc_entr'	0.981683	0.981882		0.993992	0.985608
'Fngl_dc_energy'	0.972949	0.981686		0.985928	0.991028
