# Supplementary material for: Deep Learning Segmentation of Triple-Negative Breast Cancer (TNBC) Patient Derived Tumor Xenograft (PDX) and Sensitivity of Radiomic Pipeline to Tumor Probability Boundary
Source: Cancers (Basel). 2021 Jul 28;13(15):3795. doi: 10.3390/cancers13153795 (PMC8345151; doi:10.3390/cancers13153795)
Supplement: Supplementary file 1 [file cancers-13-03795-s001.zip › Supplemental Material 4.xlsx]

## Sheet: T2w
Features	Correlation between ΔFeatureValue and Δvolume		T2w features whose Spearman correlation value between ΔFeature_Value and ΔVolume is between -0.4 and 0.4 i.e. they are robust to small tumor volume perturbations. There are total of 50 T2w features which are robust. There are 20 features among them which have high degree of correlation between STAPLES and D-R2Unet and are reproducible for the D-R2Unet (Highlighted in yellow).
'Fmorph_av'	0.333333
'Fmorph_diam'	0.261905
'Fmorph_pca_minor'	-0.0952381
'Fmorph_pca_flatness'	-0.333333
'Fstat_median'	-0.0958101
'Fstat_P90'	-0.0481963
'Fstat_mad'	0.380952
'Fstat_rmad'	0.380952
'Fstat_medad'	0.380952
'Fih_mean'	-0.142857
'Fih_var'	-0.0714286
'Fih_median'	0
'Fih_P10'	0.026082
'Fih_mode'	-0.329914
'Fih_iqr'	-0.326025
'Fih_rmad'	-0.142857
'Fih_cov'	-0.0238095
'Fih_qcod'	-0.227549
'Fih_max_grad'	-0.0238095
'Fih_max_grad_gl'	-0.368271
'Fih_min_grad'	-0.323359
'Fih_min_grad_gl'	0.0479051
'Fcm_joint_avg'	-0.119048
'Fcm_contrast'	-0.380952
'Fcm_inv_diff_mom_norm'	0.357143
'Fcm_corr'	0.0952381
'Fcm_auto_corr'	-0.047619
'Fcm_clust_shade'	-0.380952
'Fcm_clust_prom'	-0.166667
'Fcm_info_corr_1'	-0.309524
'Frlm_hgre'	-0.333333
'Frlm_srhge'	-0.333333
'Frlm_lrhge'	-0.0952381
'Frlm_gl_var'	-0.0714286
'Fszm_hgze'	-0.380952
'Fszm_glnu_norm'	0.0714286
'Fszm_gl_var'	0.333333
'Fdzm_hgze'	-0.380952
'Fdzm_sdhge'	0.0714286
'Fdzm_glnu_norm'	0.0714286
'Fdzm_zdnu'	0.166667
'Fdzm_gl_var'	0.333333
'Fngt_coarseness'	0.238095
'Fngt_contrast'	-0.333333
'Fngt_busyness'	-0.238095
'Fngt_strength'	0.047619
'Fngl_hgce'	-0.333333
'Fngl_gl_var'	-0.0714286
'Fngl_dc_entr'	-0.190476
'Fngl_dc_energy'	0.142857

## Sheet: T1w
Features	Correlation between deltaFeature and deltaValue		T1w features whose Spearman correlation value between ΔFeature_Value and ΔVolume is between -0.4 and 0.4 i.e. they are robust to small tumor volume perturbations. There are total of 95 T1w features which are robust. There are 56 features among them which have high degree of correlation between STAPLES and D-R2Unet and are reproducible for the D-R2Unet (Highlighted in yellow).
'Fmorph_av'	0.333333
'Fmorph_diam'	0.261905
'Fmorph_pca_minor'	-0.0952381
'Fmorph_pca_flatness'	-0.333333
'Fstat_kurt'	-0.142857
'Fstat_median'	-0.357143
'Fstat_min'	-0.261905
'Fstat_range'	0.214286
'Fstat_cov'	0.357143
'Fih_var'	-0.0238095
'Fih_kurt'	-0.166667
'Fih_median'	0.355996
'Fih_P10'	0.259437
'Fih_iqr'	0.329914
'Fih_mad'	-0.047619
'Fih_medad'	-0.0952381
'Fih_cov'	-0.309524
'Fih_qcod'	0.166667
'Fih_entropy'	-0.0714286
'Fih_uniformity'	0
'Fih_max_grad'	-0.313276
'Fih_max_grad_gl'	0.166667
'Fih_min_grad'	-0.337374
'Fcm_joint_var'	-0.0952381
'Fcm_joint_entr'	-0.0238095
'Fcm_diff_avg'	-0.0714286
'Fcm_diff_var'	0.0714286
'Fcm_diff_entr'	0
'Fcm_sum_var'	-0.0238095
'Fcm_sum_entr'	-0.214286
'Fcm_energy'	0
'Fcm_contrast'	-0.047619
'Fcm_dissimilarity'	-0.0714286
'Fcm_inv_diff'	0.214286
'Fcm_inv_diff_norm'	0.0714286
'Fcm_inv_diff_mom'	0.214286
'Fcm_inv_diff_mom_norm'	0.0952381
'Fcm_inv_var'	0.214286
'Fcm_corr'	-0.285714
'Fcm_clust_tend'	-0.0238095
'Fcm_clust_shade'	0.190476
'Fcm_clust_prom'	-0.261905
'Fcm_info_corr_2'	0.214286
'Frlm_sre'	-0.190476
'Frlm_lre'	0.0952381
'Frlm_lgre'	-0.380952
'Frlm_srlge'	-0.380952
'Frlm_lrlge'	-0.380952
'Frlm_lrhge'	0.357143
'Frlm_glnu'	0.285714
'Frlm_glnu_norm'	0
'Frlm_rlnu_norm'	-0.190476
'Frlm_r_perc'	-0.214286
'Frlm_gl_var'	-0.0238095
'Frlm_rl_var'	0.047619
'Frlm_rl_entr'	-0.047619
'Fszm_sze'	-0.309524
'Fszm_lze'	0.0952381
'Fszm_lgze'	0.0238095
'Fszm_szhge'	0.380952
'Fszm_lzhge'	0.214286
'Fszm_glnu_norm'	0.190476
'Fszm_zsnu'	0.285714
'Fszm_zsnu_norm'	-0.309524
'Fszm_z_perc'	-0.047619
'Fszm_gl_var'	-0.0238095
'Fszm_zs_var'	0.0952381
'Fszm_zs_entr'	0.238095
'Fdzm_lgze'	0.0238095
'Fdzm_sdlge'	0.0238095
'Fdzm_ldlge'	-0.047619
'Fdzm_ldhge'	0.238095
'Fdzm_glnu_norm'	0.190476
'Fdzm_z_perc'	-0.047619
'Fdzm_gl_var'	-0.0238095
'Fdzm_zd_var'	-0.119048
'Fdzm_zd_entr'	-0.166667
'Fngt_coarseness'	0.261905
'Fngt_contrast'	0.190476
'Fngt_busyness'	-0.0714286
'Fngt_complexity'	-0.0238095
'Fngt_strength'	0.190476
'Fngl_lde'	-0.166667
'Fngl_hde'	0.190476
'Fngl_lgce'	-0.380952
'Fngl_ldlge'	0.309524
'Fngl_ldhge'	0.380952
'Fngl_hdhge'	0.238095
'Fngl_glnu'	0.285714
'Fngl_glnu_norm'	0
'Fngl_dcnu_norm'	-0.047619
'Fngl_gl_var'	-0.0238095
'Fngl_dc_var'	0
'Fngl_dc_entr'	0.380952
'Fngl_dc_energy'	-0.119048
