# Supplementary material for: Deep Learning Segmentation of Triple-Negative Breast Cancer (TNBC) Patient Derived Tumor Xenograft (PDX) and Sensitivity of Radiomic Pipeline to Tumor Probability Boundary
Source: Cancers (Basel). 2021 Jul 28;13(15):3795. doi: 10.3390/cancers13153795 (PMC8345151; doi:10.3390/cancers13153795)
Supplement: Supplementary file 1 [file cancers-13-03795-s001.zip › Supplemental Material 5.xlsx]

## Sheet: T1W
Cluster Number	1	2	3	4	5	6	7	8	9	10	11	12	13	14	15	16	17	18	19	20	21	22	23
Features	'Fmorph_pca_elongation'	'Fszm_zs_entr'	'Fstat_kurt'	'Fmorph_pca_minor'	'Fstat_P90'	'Fcm_joint_max'	'Fstat_range'	'Fih_min_grad_gl'	'Fstat_var'	'Fmorph_diam'	'Fmorph_av'	'Fstat_iqr'	'Fmorph_vol'	'Fstat_energy'	'Fszm_lgze'	'Fmorph_sphericity'	'Fstat_mean'	'Fdzm_zd_entr'	'Fih_var'	'Fstat_min'	'Fszm_glnu'	'Fih_rmad'	'Fstat_median'
	'Fmorph_pca_flatness'	'Fngt_coarseness'	'Fih_kurt'	'Fcm_corr'	Fstat_max'	'Fcm_energy'	'Fih_P10'	'Fcm_inv_diff_mom_norm'	Fstat_mad'	'Fszm_szhge'	'Fmorph_pca_major'	'Fstat_rmad'	'Fmorph_approx_vol'	'Frlm_rlnu'	'Fdzm_lgze'	'Frlm_lgre'	'Fstat_skew'	'Fngt_complexity'	'Fih_mad'	'Fih_qcod'	'Fszm_zsnu'	'Fngl_dcnu'	'Fih_iqr'
	'Fih_max_grad_gl'		'Fdzm_sdlge'	'Fszm_lzlge'		'Frlm_lre'	'Fih_uniformity'	'Fszm_glnu_norm'	'Fstat_medad'	'Fdzm_ldhge'	'Fngl_ldhge'	'Fstat_qcod'	'Fmorph_area'	'Fszm_szlge'	'Fngt_strength'	'Frlm_srlge'	'Fstat_P10'	'Fngl_dc_entr'	'Fih_medad'	'Fcm_joint_var'	'Fdzm_glnu'		'Fih_max_grad'
	Fcm_info_corr_2'					'Frlm_rl_var'	'Fcm_inv_diff'	'Fdzm_glnu_norm'	'Fstat_cov'			'Fdzm_sde'	'Fmorph_asphericity'		'Fngl_ldlge'	Frlm_lrlge'	Fstat_rms'		'Fih_cov'	'Fcm_joint_entr'	'Fdzm_zdnu'		'Fih_min_grad'
						'Fszm_lze'	'Fcm_inv_diff_norm'	'Fngl_dc_energy'	'Fih_mean'			'Fdzm_zdnu_norm'	'Fmorph_pca_least'			'Fdzm_lde'	Fih_skew'		'Fih_entropy'	'Fcm_diff_avg'	'Fngt_contrast'
						'Fszm_lzhge'	'Fcm_inv_diff_mom'		'Fih_median'							'Fdzm_zd_var'			'Fcm_diff_var'	Fcm_diff_entr'	'Fngt_busyness'
						'Fszm_zs_var'	'Fcm_inv_var'		'Fih_P90'							'Fngl_lgce'			'Fcm_contrast'	'Fcm_sum_var'
						'Fngl_hde'	'Frlm_glnu'		'Fih_mode'							'Fngl_hdlge'			'Fcm_clust_shade'	'Fcm_sum_entr'
						'Fngl_dc_var'	'Frlm_glnu_norm'		'Fcm_joint_avg'										'Fcm_clust_prom'	'Fcm_dissimilarity'
							'Fngl_glnu'		'Fcm_auto_corr'										'Frlm_gl_var'	'Fcm_clust_tend'
							'Fngl_glnu_norm'		'Frlm_hgre'										'Frlm_rl_entr'	'Fcm_info_corr_1'
									'Frlm_srhge'										'Fszm_gl_var'	'Frlm_sre'
									'Frlm_lrhge'										'Fdzm_ldlge'	'Frlm_rlnu_norm'
List of features belonging to each clusters when a Complete Linkage based Hierarchical Clustering is performed with Dendogram Length = 4 between the difference in radiomics feature value (ΔFeatureValue) between the STAPLE and DR2UNet segementation maps for T1w. The Clustergram representing the clusters is included in Fig 7a.									'Fszm_hgze'										'Fdzm_gl_var'	'Frlm_r_perc'
									'Fdzm_hgze'										'Fngl_gl_var'	'Fszm_sze'
									'Fdzm_sdhge'											Fszm_zsnu_norm'
									'Fngl_hgce'											'Fszm_z_perc'
									'Fngl_hdhge'											'Fdzm_z_perc'
																				'Fngl_lde'
																				'Fngl_dcnu_norm'

## Sheet: T2W
Cluster Number	1	2	3	4	5	6	7	8	9	10	11	12	13	14	15	16	17	18	19	20	21	22	23	24	25	26
Features	'Fmorph_pca_flatness'	'Fstat_P90'	'Fmorph_pca_minor'	'Fmorph_diam'	'Fih_mad'	'Fcm_joint_entr'	'Fszm_zsnu'	'Fstat_skew'	'Fmorph_sphericity'	'Fcm_info_corr_1'	'Fstat_mean'	'Fcm_clust_shade'	'Fih_max_grad_gl'	'Fih_mean'	'Fih_min_grad_gl'	'Fstat_median'	'Fszm_glnu_norm'	'Fmorph_pca_major'	'Fmorph_av'	'Fngt_coarseness'	'Fstat_kurt'	'Fmorph_vol'	'Fstat_var'	'Fcm_corr'	'Frlm_lgre'	'Fstat_energy'
	'Fih_mode'	'Fszm_gl_var'	'Fmorph_pca_elongation'	'Fih_iqr'	'Fih_medad'	'Fcm_diff_avg'	'Fngl_ldhge'	'Fih_skew'	'Fstat_min'	'Fngt_busyness'	'Fstat_P10'	'Fszm_sze'	'Frlm_hgre'	'Fcm_joint_avg'	'Fdzm_sdhge'	'Fih_median'	'Fdzm_glnu_norm'	'Fcm_joint_max'	'Fmorph_asphericity'	'Fngt_strength'	Fstat_max'	'Fmorph_approx_vol'	'Fstat_iqr'	Fcm_info_corr_2'	'Frlm_srlge'	'Frlm_rlnu'
		'Fdzm_gl_var'	'Fih_var'	'Fih_qcod'	'Fih_entropy'	'Fcm_diff_var'		'Fszm_glnu'			'Fstat_rms'	Fszm_zsnu_norm'	'Frlm_srhge'	'Fcm_auto_corr'		'Fih_P10'	'Fngl_dc_energy'				'Fstat_range'	'Fmorph_area'	Fstat_mad'		'Frlm_lrlge'
			'Fih_P90'	'Fdzm_zdnu'	'Fih_min_grad'	'Fcm_diff_entr'		'Fdzm_lde'					'Fszm_hgze'			'Fih_max_grad'					'Fih_kurt'	'Fmorph_pca_least'	'Fstat_rmad'		'Fszm_lgze'
			'Fih_rmad'		'Fcm_joint_var'	'Fcm_contrast'		'Fdzm_ldhge'					'Fszm_szhge'								'Fih_uniformity'	'Fszm_lze'	'Fstat_medad'		'Fszm_szlge'
			'Fih_cov'		'Fcm_sum_entr'	'Fcm_dissimilarity'		'Fdzm_glnu'					'Fdzm_hgze'								'Fcm_energy'	'Fszm_lzlge'	'Fstat_cov'		'Fszm_zs_entr'
			'Fcm_sum_var'		'Frlm_rl_entr'	'Frlm_sre'		'Fdzm_zd_var'					'Fngl_hgce'								'Fcm_inv_diff'	'Fszm_lzhge'	'Fstat_qcod'		'Fdzm_lgze'
			'Fcm_clust_tend'		'Fdzm_zd_entr'	'Frlm_rlnu_norm'															'Fcm_inv_diff_norm'	'Fszm_zs_var'			'Fdzm_sdlge'
			'Fcm_clust_prom'		'Fngt_complexity'	'Frlm_r_perc'															'Fcm_inv_diff_mom'	'Fdzm_sde'			'Fdzm_ldlge'
			'Frlm_gl_var'			'Fszm_z_perc'															'Fcm_inv_diff_mom_norm'	'Fdzm_zdnu_norm'			'Fngl_lgce'
			'Fngl_gl_var'			'Fdzm_z_perc'															'Fcm_inv_var'				'Fngl_ldlge'
			'Fngl_dc_entr'			'Fngt_contrast'															'Frlm_lre'				'Fngl_hdlge'
						'Fngl_lde'															'Frlm_glnu'
						'Fngl_dcnu'															'Frlm_glnu_norm'
						'Fngl_dcnu_norm'															'Frlm_rl_var'
																					'Fngl_hde'
List of features belonging to each clusters when a Complete Linkage based Hierarchical Clustering is performed with Dendogram Length = 4 between the difference in radiomics feature value (ΔFeatureValue) between the STAPLE and D-R2UNet segementation maps for T2w. The Clustergram representing the clusters is included in Fig 7b.																					'Fngl_hdhge'
																					'Fngl_glnu_norm'
																					'Fngl_dc_var'
